# Supplementary material for: Identification of Key Biomarkers in Bladder Cancer: Evidence from a Bioinformatics Analysis
Source: Diagnostics (Basel). 2020 Jan 24;10(2):66. doi: 10.3390/diagnostics10020066 (PMC7168923; doi:10.3390/diagnostics10020066)
Supplement: Supplementary file 1 [file diagnostics-10-00066-s001.zip]

Archive with 7 entries (7 files):
- Figure S1.pdf
- Figure S2.pdf
- Table S1.pdf
- Table S2.pdf
- Table S3.pdf
- Table S4.pdf
- Table S5.pdf
